# Supplementary material for: Understanding the Mechanistic Contribution of Herbal Extracts in Compound Kushen Injection With Transcriptome Analysis
Source: Front Oncol. 2019 Jul 12;9:632. doi: 10.3389/fonc.2019.00632 (PMC6660286; doi:10.3389/fonc.2019.00632)
Supplement: Supplementary Table 2 — Primer sequences for qRT-PCR target genes. [file Table_2.xlsx]

## Sheet: Sheet1
Gene	Type	Sequence
RPS13	Forward	5'-TCCCAGTCGGCTTTACCCTAT-3'
	Reverse	5'-CAGGATTACACCGATCTGTGAAG-3'
TP53	Forward	5′-CAGCACATGACGGAGGTTGT-3′
	Reverse	5′-TCATCCAAATACTCCACACGC-3′
CYP1A1	Forward	5′-TCGGCCACGGAGTTTCTTC-3′
	Reverse	5′-GGTCAGCATGTGCCCAATCA-3′
CCND1	Forward	5′-GCTGCGAAGTGGAAACCATC-3′
	Reverse	5′-CCTCCTTCTGCACACATTTGAA-3′
